# Supplementary material for: Sustainable Production of High-Performance Antimicrobial Scaffold via an Engineered Halomonas Dual-Product Factory
Source: Biomolecules. 2026 Jun 17;16(6):889. doi: 10.3390/biom16060889 (PMC13297420; doi:10.3390/biom16060889)
Supplement: Supplementary file 1 [file biomolecules-16-00889-s001.zip]

Archive with 1 entries (1 files):
- biomolecules-4317305-supplementary.pdf
